# Supplementary material for: The Relationship between Acceptance and Sleep–Wake Quality before, during, and after the First Italian COVID-19 Lockdown
Source: Clocks Sleep. 2022 Mar 7;4(1):172–84. doi: 10.3390/clockssleep4010016 (PMC8947186; doi:10.3390/clockssleep4010016)
Supplement: Supplementary file 1 [file clockssleep-04-00016-s001.zip]

Archive with 1 entries (1 files):
- clockssleep-1599216-supplementary.csv
