# Supplementary material for: The Relationship between Acceptance and Sleep–Wake Quality before, during, and after the First Italian COVID-19 Lockdown
Source: Clocks Sleep. 2022 Mar 7;4(1):172–84. doi: 10.3390/clockssleep4010016 (PMC8947186; doi:10.3390/clockssleep4010016)
Supplement: Supplementary file 1 [file clockssleep-04-00016-s001.zip › clockssleep-1599216-supplementary.csv]

participant	FFMQ1	FFMQ2	FFMQ3	FFMQ4	FFMQ5	FFMQ6	FFMQ7	FFMQ8	FFMQ9	FFMQ10	FFMQ11	FFMQ12	FFMQ13	FFMQ14	FFMQ15	FFMQ16	FFMQ17	FFMQ18	FFMQ19	FFMQ20	FFMQ21	FFMQ22	FFMQ23	FFMQ24	FFMQ25	FFMQ26	FFMQ27	FFMQ28	FFMQ29	FFMQ30	FFMQ31	FFMQ32	FFMQ33	FFMQ34	FFMQ35	FFMQ36	FFMQ37	FFMQ38	FFMQ39	HADS1	HADS2	HADS3	HADS4	HADS5	HADS6	HADS7	HADS8	HADS9	HADS10
1	3	2	3	3	4	5	2	4	3	4	4	4	5	3	4	4	5	4	3	4	3	4	3	1	3	2	2	3	2	3	5	1	1	3	2	2	1	3	1	1	3	2	3	2	0	2	0	1	1
2	3	3	5	4	5	1	3	4	2	3	4	4	5	4	4	4	3	4	3	5	2	3	3	2	4	3	2	3	2	3	4	3	2	3	4	4	2	3	4	2	3	3	2	2	2	1	1	3	2
3	3	4	4	4	5	5	3	4	4	2	1	3	4	2	4	3	4	1	4	5	4	4	3	4	3	5	3	2	3	1	5	3	2	1	3	4	5	2	5	1	3	1	3	1	3	3	1	2	3
4	2	3	4	2	4	5	3	1	2	5	4	4	4	4	4	4	2	2	1	2	2	2	1	1	5	4	3	2	3	4	2	5	1	2	2	3	3	2	2	2	2	2	3	2	2	1	2	3	2
5	2	3	1	3	4	3	4	2	4	2	1	2	2	1	3	2	2	2	3	2	4	2	3	4	1	2	3	2	4	3	5	3	3	2	3	3	4	2	2	1	3	0	3	1	0	2	0	2	0
6	4	4	2	4	1	1	5	1	3	3	4	2	1	4	4	1	2	1	3	5	3	2	1	2	1	3	4	1	3	3	5	5	2	1	1	4	4	1	3	2	2	1	3	2	2	1	0	1	2
7	1	3	3	2	3	1	3	2	3	1	1	2	2	1	1	1	3	1	4	3	4	2	1	4	1	1	3	1	3	1	5	3	3	1	4	3	3	1	5	1	3	2	3	0	1	1	1	2	2
8	1	3	1	3	4	1	3	4	2	1	3	2	4	3	2	2	4	1	3	4	4	3	4	1	2	3	3	3	2	2	1	3	2	4	3	4	3	3	3	2	2	3	1	2	2	2	1	1	3
9	4	5	5	2	2	5	5	1	5	5	2	2	2	4	5	1	3	2	2	4	2	4	4	2	4	5	4	2	5	4	5	4	4	2	3	5	4	1	5	2	1	2	2	2	1	2	2	1	1
10	3	3	1	4	5	4	3	3	2	1	1	3	4	1	3	3	2	3	3	4	4	2	3	2	1	3	2	3	2	1	3	2	1	2	1	3	3	2	3	1	3	0	3	1	2	1	0	1	2
11	4	5	3	2	4	3	5	4	3	4	5	1	4	3	4	1	5	4	4	1	3	1	4	2	5	5	5	4	4	4	5	5	1	3	5	5	5	3	5	3	1	2	3	1	2	1	0	3	3
12	4	3	1	2	4	4	3	2	3	3	3	3	5	1	5	3	3	3	3	5	2	3	1	1	3	5	1	1	2	1	5	2	3	2	3	5	3	1	2	2	3	2	3	0	3	2	0	1	3
13	1	2	3	3	2	3	4	1	4	3	3	3	2	3	4	3	3	1	2	4	4	3	3	4	2	4	3	2	3	3	4	3	3	3	3	3	3	3	2	1	3	2	2	1	0	2	1	2	2
14	1	4	3	4	2	2	5	1	4	1	1	1	2	1	3	1	1	1	5	1	4	1	1	5	1	1	5	1	4	1	2	5	5	1	1	4	5	1	1	1	3	1	3	0	0	3	0	3	0
15	3	4	2	3	3	4	4	3	4	1	3	2	2	1	4	1	3	3	2	4	3	3	1	3	2	4	4	2	3	2	4	4	1	2	1	5	4	2	2	1	3	3	3	1	3	2	1	2	3
16	4	2	2	3	4	3	3	2	4	5	3	4	4	2	5	3	2	2	5	5	4	3	3	4	2	4	3	3	4	2	5	3	4	3	1	3	3	3	4	1	3	1	3	0	3	3	1	1	1
17	3	2	2	4	5	1	3	3	3	2	2	3	5	4	4	2	4	3	2	1	3	3	4	4	2	2	2	3	2	3	2	2	1	4	3	2	2	4	3	1	3	2	3	1	3	2	1	1	2
18	4	1	3	2	2	5	4	2	3	2	1	2	3	3	4	2	5	3	3	3	2	3	1	2	2	3	2	2	2	4	5	3	3	3	4	5	3	1	2	1	2	1	2	0	2	2	1	0	3
19	3	5	3	5	3	2	4	1	4	2	3	2	1	1	3	2	3	2	4	3	4	2	1	4	2	4	4	2	4	2	3	4	3	1	3	3	4	1	4	2	2	2	3	2	3	2	1	1	3
20	3	3	4	4	3	3	3	2	3	4	3	3	2	3	4	3	3	2	3	5	2	3	3	2	3	4	3	2	3	3	5	4	3	3	3	4	4	3	3	2	1	3	2	2	2	2	1	1	2
21	3	4	2	3	2	2	4	1	4	2	3	2	2	1	3	2	3	2	4	4	4	2	1	4	2	4	4	1	3	1	5	4	3	1	2	4	4	1	3	1	3	3	3	0	0	2	1	2	0
22	3	4	2	3	3	1	5	3	1	2	3	1	3	2	3	1	4	3	2	5	1	2	2	1	2	5	5	3	2	3	4	4	2	2	4	4	5	3	1	1	3	1	1	0	1	2	1	2	2
23	3	3	3	2	3	3	4	3	3	3	2	2	2	2	4	2	4	2	3	4	3	2	2	3	4	4	3	2	2	2	4	4	1	2	4	5	4	2	4	2	3	1	3	2	3	2	1	2	2
24	1	2	1	2	5	1	2	2	2	5	3	1	5	1	1	1	1	3	1	4	2	1	2	1	2	2	4	3	2	1	4	3	3	4	1	1	4	3	2	1	3	2	2	0	1	1	1	2	2
25	3	2	3	4	3	5	3	3	2	4	3	2	4	4	5	3	4	2	4	4	3	2	3	4	2	5	3	2	4	2	5	2	3	2	4	4	3	2	4	2	2	3	2	2	2	1	1	3	2
26	2	3	2	1	4	1	3	3	2	2	1	2	3	1	1	1	2	3	2	1	2	2	3	2	1	2	3	3	2	1	2	2	2	3	2	1	2	3	3	1	2	1	2	2	1	1	0	1	1
27	2	5	3	4	3	5	5	1	2	2	3	1	3	2	3	1	3	1	4	3	4	1	3	4	2	5	5	1	3	3	4	5	3	3	3	4	5	4	5	2	3	1	1	0	2	1	2	1	2
28	2	3	2	3	3	5	4	2	3	3	4	2	3	2	4	2	4	2	4	4	3	2	3	4	2	2	4	2	3	1	4	4	4	2	2	3	3	2	2	1	3	2	3	1	1	2	1	2	0
29	2	3	4	4	5	3	3	1	3	4	1	2	3	3	1	3	3	2	2	4	2	4	1	1	3	3	2	2	3	3	4	2	2	2	1	1	2	2	3	1	3	3	1	1	0	2	1	2	2
30	3	2	3	4	2	1	3	2	2	2	2	2	3	3	2	2	2	2	3	4	2	2	3	2	2	3	2	3	2	3	3	2	2	2	2	3	2	2	3	2	1	2	2	3	1	1	1	1	1
31	2	3	3	2	4	3	3	4	3	4	5	3	3	2	3	3	2	2	3	3	3	2	2	3	4	5	3	2	3	2	4	2	3	2	2	3	3	2	3	1	3	1	1	1	1	1	1	1	1
32	1	3	3	4	2	2	3	2	2	2	3	3	2	2	4	2	4	3	1	4	2	3	5	2	4	5	3	3	2	1	5	3	2	4	3	3	3	4	4	2	1	3	2	1	3	2	1	2	1
33	2	3	2	3	4	3	4	3	3	3	2	3	3	2	4	2	2	2	3	4	3	2	3	3	3	4	4	3	3	3	5	3	4	2	3	4	4	3	5	2	1	3	3	2	2	2	2	1	2
34	2	3	4	4	4	2	2	2	3	5	1	3	4	4	3	2	3	2	1	1	1	2	3	1	3	4	2	4	1	4	4	3	2	3	3	2	2	4	5	2	1	2	3	2	1	1	1	0	2
35	2	5	3	4	3	2	4	3	4	3	4	2	2	2	3	2	2	2	4	3	4	2	2	4	3	4	3	2	4	2	4	2	3	2	2	2	3	2	3	1	3	1	1	0	1	1	1	2	0
36	1	1	1	2	4	1	1	2	1	1	1	1	5	1	1	2	1	3	3	1	5	1	4	3	1	2	4	5	3	1	4	1	4	4	1	1	3	4	3	1	3	1	2	1	1	1	0	2	2
37	2	4	3	4	2	4	5	2	4	4	4	2	2	2	3	1	4	2	4	4	4	2	2	2	3	2	4	2	4	3	4	3	2	2	2	4	4	2	4	1	3	2	3	0	0	2	0	2	2
38	3	2	4	4	5	5	4	4	3	2	4	3	3	2	3	3	4	5	3	3	4	4	2	2	3	5	4	4	4	3	4	5	2	2	3	4	3	4	2	1	3	1	2	0	2	1	1	1	2
39	2	3	1	3	4	2	4	3	3	1	4	1	4	3	2	2	5	3	4	5	5	4	3	3	4	3	4	2	4	3	2	1	4	2	4	4	4	2	5	1	3	0	2	1	3	1	0	2	1
40	3	5	3	5	5	5	4	4	1	3	5	3	5	3	5	3	5	3	1	5	3	5	2	3	3	5	3	1	3	5	5	3	3	3	3	3	3	3	3	3	2	3	3	3	2	2	1	3	1
41	3	4	2	4	4	3	4	3	3	1	3	3	5	1	5	3	1	5	4	5	3	2	2	4	1	5	4	3	4	1	5	3	3	2	1	4	4	3	1	2	3	1	3	0	3	1	1	1	3
42	4	3	3	2	4	4	3	2	3	4	1	2	5	3	4	2	4	3	3	3	4	3	3	2	3	3	3	2	2	3	4	2	3	3	4	4	3	3	2	3	2	3	1	2	2	1	1	3	2
43	4	4	5	4	5	1	3	5	3	4	1	1	5	4	5	5	2	2	2	1	2	5	2	2	3	1	2	2	3	3	1	3	5	1	1	3	2	1	3	2	3	2	2	2	2	2	0	1	2
44	3	5	5	4	4	1	5	2	5	5	1	1	5	5	2	1	5	2	3	5	1	1	1	3	5	3	3	1	2	5	5	5	3	1	5	5	5	1	5	2	2	3	2	2	1	1	1	2	0
45	4	4	3	3	4	3	4	3	4	3	4	1	4	1	4	4	4	3	3	4	1	1	1	1	3	5	5	3	2	4	5	4	1	3	2	4	4	2	2	2	3	2	3	2	2	1	1	1	3
46	2	2	2	3	4	1	2	4	2	3	1	4	4	2	2	3	3	3	3	1	2	3	4	2	3	4	4	2	3	4	2	2	4	4	3	2	3	3	2	2	1	1	1	1	2	1	2	2	1
47	2	3	1	1	3	1	3	1	2	2	1	1	2	1	1	1	2	1	3	2	2	2	2	3	2	2	3	2	2	1	2	2	2	1	2	2	2	1	2	1	3	2	3	1	2	1	1	0	0
48	3	4	3	3	2	4	5	2	3	4	2	1	2	3	4	2	3	3	3	4	4	1	3	3	3	2	3	2	3	2	4	4	3	2	3	4	4	3	2	1	2	3	2	1	2	1	2	1	2
49	5	5	3	4	1	5	5	1	5	1	5	1	1	1	5	1	5	1	5	5	5	1	5	5	1	5	5	1	5	1	5	1	5	1	1	5	5	1	2	1	3	1	3	0	3	2	1	1	3
50	1	1	1	1	1	1	1	1	1	2	2	2	1	1	1	1	2	2	2	3	4	5	5	5	3	3	2	2	2	2	2	2	1	2	2	2	2	3	3	3	2	3	3	1	0	3	0	0	0
51	3	2	1	4	1	1	2	1	2	4	4	1	1	1	5	4	1	1	3	1	4	3	4	4	4	4	2	2	4	2	4	2	4	2	2	4	2	1	1	0	3	1	3	0	3	2	1	0	3
52	3	4	2	2	2	1	4	1	2	1	3	1	1	2	2	1	3	1	1	2	4	2	1	4	2	4	4	1	4	1	2	4	2	1	2	4	4	2	2	1	3	1	3	1	2	2	1	1	2
53	1	5	2	4	5	4	5	1	3	4	1	1	1	2	5	1	3	1	2	2	5	1	2	3	1	5	3	5	3	3	5	4	3	1	2	4	3	2	5	1	2	2	1	1	1	1	1	2	0
54	1	4	5	3	4	1	5	1	1	2	2	1	4	2	1	1	1	2	1	3	3	3	2	3	1	5	5	1	3	1	4	5	1	1	1	1	5	1	2	2	3	0	2	1	3	2	1	1	3
55	1	3	2	2	2	1	4	1	4	1	1	2	3	2	2	3	2	3	2	1	3	2	2	4	1	4	4	2	4	2	3	2	3	2	2	2	4	2	2	1	2	0	2	1	3	2	1	0	3
56	2	3	3	2	3	4	4	3	2	3	2	1	3	2	2	1	2	2	4	3	3	2	2	3	2	4	3	1	3	2	5	3	3	1	2	4	4	1	4	1	2	3	3	2	1	1	1	2	2
57	4	3	3	4	2	2	3	2	4	3	1	3	2	3	4	3	2	2	2	4	3	3	3	4	2	3	2	3	2	3	3	1	4	3	1	2	3	3	1	1	2	0	3	0	3	2	0	0	3
58	2	3	1	5	5	1	1	3	4	4	3	5	3	1	4	4	4	1	5	3	3	3	1	4	1	5	4	1	4	1	5	4	4	1	1	3	4	1	5	2	1	2	2	1	3	3	1	1	2
59	3	2	1	3	2	4	2	1	5	3	3	2	2	1	4	2	1	2	1	4	4	2	2	4	1	4	4	1	5	1	5	3	4	1	1	3	4	1	1	1	3	1	3	0	0	2	0	2	1
60	4	4	5	3	4	2	3	2	2	5	5	3	3	3	3	3	4	1	1	1	3	4	3	3	3	5	3	2	3	3	2	4	1	2	4	4	3	4	3	2	2	2	0	2	1	1	1	0	1
61	5	3	3	3	4	5	3	2	4	2	4	1	3	1	5	2	2	4	4	5	3	1	2	3	1	5	3	2	2	1	5	3	3	2	1	3	4	2	3	1	2	1	3	1	2	2	1	1	1
62	5	4	3	4	3	1	4	3	4	2	1	2	3	3	5	2	2	2	4	4	4	2	2	4	2	5	4	2	4	3	4	4	4	2	1	3	4	4	1	1	1	0	3	0	0	3	1	1	3
63	4	5	1	4	4	5	5	3	4	4	5	1	3	3	5	1	4	2	4	3	4	2	4	3	3	5	4	1	5	4	5	5	3	3	3	5	5	2	5	2	3	3	3	2	2	2	2	1	1
64	1	3	3	3	4	1	4	2	4	1	4	3	3	3	1	1	3	3	1	4	4	4	3	2	1	5	1	2	3	1	2	1	2	1	1	2	1	3	4	1	1	1	3	1	2	1	1	2	3
65	4	4	3	4	4	3	3	4	4	5	1	3	5	3	5	1	4	5	4	4	3	2	5	4	4	5	3	4	3	3	4	5	3	4	5	5	4	5	5	3	1	3	2	3	2	1	2	0	0
66	2	5	1	5	5	2	5	3	5	1	3	1	4	1	4	1	1	1	1	2	2	1	5	5	1	5	5	1	1	1	5	5	3	1	5	5	1	1	5	1	3	3	3	1	3	3	0	1	2
67	2	2	2	3	3	2	2	1	1	2	2	2	1	1	1	1	1	2	2	2	2	2	1	1	3	3	4	4	4	4	3	3	1	2	2	2	2	2	2	1	2	2	1	1	1	1	1	2	3
68	1	2	3	2	4	3	1	4	2	2	4	4	4	4	3	4	3	4	3	4	4	4	3	4	3	2	4	3	3	3	2	2	4	4	3	2	3	4	3	3	1	1	1	1	2	1	1	1	2
69	2	4	2	3	1	1	5	2	3	4	4	1	2	1	3	1	3	2	2	3	2	1	1	3	3	4	4	1	2	3	4	3	3	1	2	3	4	2	4	2	2	2	2	1	0	2	2	0	1
89	4	3	2	3	2	3	3	3	4	3	4	3	2	2	4	2	1	1	3	3	3	2	2	3	3	4	3	2	3	2	3	3	4	2	2	3	3	2	2	0	3	0	3	0	3	3	1	0	2
90	2	4	5	3	4	4	3	2	4	5	4	1	4	3	1	1	1	5	2	4	1	2	3	5	3	4	4	3	4	2	4	3	4	1	1	4	4	1	3	3	3	2	2	1	2	2	2	2	3
70	3	3	2	1	3	1	4	2	4	3	3	1	2	1	5	2	3	3	4	5	3	2	2	4	5	5	1	1	2	1	2	1	1	1	1	3	3	1	5	1	3	2	2	2	1	2	1	1	1
91	2	1	4	3	3	4	2	2	3	4	3	4	2	3	4	4	5	2	5	4	3	4	1	4	4	5	2	2	3	3	4	1	3	1	1	4	2	1	4	2	3	3	2	1	3	2	1	1	1
92	1	3	3	2	4	1	3	4	2	3	4	2	4	3	2	2	3	3	4	5	4	2	2	3	3	4	4	2	3	4	3	3	1	3	3	5	3	3	3	1	3	2	2	1	3	2	1	0	1
93	2	5	4	4	3	2	5	2	3	4	4	2	3	3	3	2	3	3	1	4	4	2	2	4	3	5	5	2	3	3	5	5	4	2	1	4	5	2	4	1	3	1	3	1	3	3	0	1	3
94	2	3	3	4	3	2	4	2	5	3	3	2	2	2	3	2	1	2	3	3	4	1	4	3	1	4	2	3	3	1	4	4	1	4	1	1	2	4	1	1	3	1	2	1	3	2	0	1	3
95	4	2	3	2	4	5	3	3	2	3	4	3	4	2	5	3	3	3	2	5	4	3	4	2	4	5	2	2	4	2	5	2	2	2	2	5	2	3	4	1	3	3	2	2	2	1	2	2	2
96	3	4	2	2	5	4	3	2	3	5	2	3	2	4	4	3	4	3	5	3	2	2	4	3	3	4	3	3	3	3	4	4	2	3	2	3	4	3	5	3	3	2	1	2	2	1	2	1	1
97	4	3	5	2	5	5	3	4	1	5	5	5	5	4	4	5	5	4	2	3	2	4	4	2	5	4	3	4	1	4	5	2	1	3	4	3	2	4	5	2	1	3	3	3	2	1	1	1	1
98	3	2	4	2	3	2	2	4	2	5	4	2	4	4	4	4	4	3	3	5	1	4	4	2	4	4	2	2	1	5	4	2	2	1	2	4	3	3	3	2	2	3	2	2	2	2	1	2	1
71	1	4	3	3	2	2	4	2	3	3	3	2	3	3	4	2	3	3	2	5	4	3	5	3	2	4	3	1	2	3	4	4	2	4	3	3	3	2	3	2	3	1	3	0	1	2	2	2	2
72	1	2	4	2	3	1	2	1	2	4	3	4	4	1	1	4	4	2	1	4	2	4	2	2	4	5	1	2	2	1	1	2	1	1	3	1	1	1	3	3	1	1	2	1	2	0	2	1	1
73	3	2	4	3	5	2	2	3	2	4	4	5	5	3	4	4	3	3	3	4	4	4	5	2	3	4	2	4	3	4	3	2	2	4	3	3	2	4	4	2	2	2	2	2	2	2	1	2	2
74	3	4	3	4	2	3	4	2	4	4	4	3	2	3	3	3	3	2	3	2	4	2	2	4	3	3	4	2	3	3	3	3	3	2	3	4	4	2	4	1	2	3	2	2	2	1	0	2	2
99	4	3	4	4	3	3	4	2	1	5	5	3	3	4	4	3	3	3	5	5	4	2	3	4	3	5	3	3	3	3	5	4	2	2	3	5	4	3	3	3	3	3	2	3	2	2	1	3	3
100	2	2	1	1	3	2	3	3	2	3	1	3	2	1	3	3	1	1	2	3	4	2	1	3	1	4	2	1	1	1	3	3	2	1	1	3	3	1	1	1	3	1	3	1	2	2	1	0	3
101	3	4	2	3	2	4	4	1	4	3	2	2	2	2	2	3	2	2	2	4	3	2	2	3	1	3	2	1	1	2	5	2	2	1	3	3	3	1	3	2	2	1	3	1	2	1	0	2	2
102	2	3	2	3	3	2	3	2	3	2	4	2	3	2	4	2	2	2	2	4	4	1	3	3	1	4	3	2	3	2	3	4	3	3	2	3	4	3	3	1	2	2	2	0	2	2	1	0	2
103	4	4	5	2	3	5	4	3	2	5	4	2	4	4	5	3	5	4	3	4	3	4	4	3	5	5	4	2	4	5	5	4	3	2	5	5	4	4	5	2	3	1	3	1	3	2	2	3	3
104	2	4	4	3	2	2	3	2	2	3	2	3	3	4	2	3	4	2	3	3	2	3	2	3	3	3	3	2	2	3	2	3	2	1	4	4	3	2	4	2	2	2	2	3	2	1	1	1	3
105	3	4	3	4	3	4	4	2	3	3	2	2	3	2	4	2	2	2	2	4	3	2	2	2	3	4	4	3	3	3	5	5	3	3	2	3	4	3	3	1	2	2	3	1	2	1	0	1	3
106	3	4	3	4	4	4	4	3	2	3	3	2	3	4	4	2	4	3	2	4	2	2	3	2	3	4	4	3	4	4	4	4	2	3	3	4	4	3	4	2	2	3	2	2	2	1	2	2	2
75	3	3	3	4	3	2	5	3	2	4	1	2	4	2	2	2	3	3	3	2	2	2	1	3	2	3	3	2	3	3	2	2	2	2	2	3	3	2	3	1	2	3	3	1	0	2	0	1	0
76	1	3	2	2	1	1	5	1	3	1	3	2	1	1	1	1	2	2	1	2	1	2	4	1	1	3	4	2	2	2	5	2	2	4	2	4	4	4	2	1	1	0	2	0	2	3	0	1	2
77	2	2	2	3	4	1	3	2	4	3	5	3	5	3	3	4	4	3	2	5	2	3	4	2	3	5	2	3	2	2	5	1	2	3	3	4	2	3	4	2	2	1	2	2	1	1	2	0	2
78	2	2	3	3	4	1	4	3	3	2	3	3	4	3	1	2	4	1	3	4	4	4	5	2	3	2	2	4	3	4	2	3	2	2	3	2	2	3	4	2	1	1	2	1	1	2	1	2	1
107	3	2	3	3	3	2	4	3	3	4	2	3	4	3	4	3	2	3	2	4	4	3	3	3	3	4	3	3	3	3	4	2	2	3	3	5	3	3	4	1	1	2	2	1	1	1	1	1	3
108	4	4	4	2	3	5	4	3	2	5	4	2	4	4	5	2	4	3	3	5	4	2	3	3	4	4	5	4	3	4	5	5	2	4	5	4	3	3	5	2	2	3	3	2	3	2	1	1	2
109	4	4	3	3	2	2	4	1	3	2	4	2	2	2	2	2	4	2	3	4	4	2	2	4	3	4	4	2	3	3	3	3	2	2	3	3	4	2	3	2	2	1	2	1	2	1	1	2	3
110	3	2	4	4	4	4	4	3	2	4	3	3	4	4	4	4	4	5	4	4	3	4	4	3	4	3	3	4	3	4	2	3	4	3	4	3	3	3	3	1	2	3	1	3	2	2	1	3	2
111	3	2	4	4	5	4	2	4	4	4	2	2	4	4	4	2	2	3	3	4	2	2	3	3	4	4	2	3	3	3	2	2	3	3	4	3	2	4	3	2	2	2	3	3	3	2	0	1	3
112	3	3	5	4	4	3	3	4	2	3	2	3	4	3	3	3	4	4	3	2	3	3	2	3	4	2	2	3	3	3	3	2	3	2	3	4	2	3	3	1	3	1	3	1	2	1	0	1	3
113	2	3	3	3	3	3	3	2	3	3	3	2	2	2	2	3	3	2	3	2	3	3	3	3	3	2	3	2	2	3	2	3	3	2	3	2	2	2	4	2	2	2	2	2	1	1	0	2	1
114	3	5	1	5	3	2	5	5	1	3	5	2	3	2	3	1	5	3	4	2	4	2	1	5	1	4	2	1	4	1	5	3	3	1	3	2	3	1	5	1	3	1	3	0	0	3	1	2	0
115	4	4	2	2	3	4	5	3	2	1	2	2	3	1	5	2	1	2	2	5	2	2	2	3	2	5	3	3	3	2	5	4	3	2	1	4	4	3	1	1	3	1	3	1	3	2	1	1	3
116	4	5	4	4	4	5	5	2	4	3	5	2	3	3	5	1	3	3	4	4	4	1	1	4	3	5	5	3	3	3	5	4	4	2	2	5	5	3	3	1	2	3	2	2	3	3	1	1	2
117	5	4	4	4	5	5	4	3	2	3	5	3	5	2	5	3	4	4	2	5	3	2	3	3	3	5	4	3	3	4	5	5	3	4	3	5	4	4	3	3	2	3	2	2	2	1	2	2	0
118	5	4	4	2	2	2	4	3	2	4	4	2	2	3	4	2	4	4	3	4	4	2	2	4	4	4	3	3	2	4	4	4	2	3	4	5	5	3	4	1	2	3	1	2	3	2	1	2	3
119	3	4	2	4	2	4	4	3	3	4	4	2	3	5	4	2	2	3	4	5	4	2	3	3	4	1	4	2	4	4	5	2	3	2	4	5	4	3	5	3	1	2	1	2	2	1	1	1	1
120	2	3	2	4	4	3	4	3	3	3	2	2	3	1	3	2	2	4	2	4	5	2	2	3	2	4	4	2	4	1	4	3	2	3	3	2	3	3	4	1	2	1	2	0	2	2	0	1	3
121	2	4	3	4	5	3	4	5	2	4	5	2	4	2	3	2	3	4	3	2	2	2	3	3	3	4	4	4	3	3	3	4	4	3	2	4	4	4	3	2	2	1	3	1	2	1	3	1	1
122	1	3	5	2	4	3	3	3	1	4	3	3	4	4	3	3	4	4	1	4	3	3	2	1	4	3	3	4	2	4	3	3	1	2	3	5	3	4	5	3	1	3	1	3	1	1	2	3	2
79	2	3	3	3	4	4	4	3	2	3	2	2	3	3	3	2	3	2	3	3	2	2	2	2	3	3	3	3	3	3	2	3	2	2	3	2	3	2	3	1	3	1	2	1	1	2	1	2	1
123	4	3	4	2	3	5	4	2	3	3	5	3	2	2	4	2	2	3	3	4	5	3	1	4	2	4	4	1	4	3	5	4	3	1	3	3	4	1	5	1	3	2	3	2	2	1	1	2	1
124	3	2	5	3	3	1	2	4	1	5	2	4	4	3	3	4	4	3	3	3	2	4	3	3	4	4	2	3	2	4	3	3	5	4	1	3	2	4	5	2	1	3	2	3	1	1	1	2	1
80	2	4	2	4	3	3	5	1	4	4	1	1	3	3	4	1	4	2	3	1	3	3	1	3	4	1	3	1	2	4	2	2	1	2	4	4	4	2	4	1	3	3	2	2	0	2	1	1	2
125	1	3	3	1	3	3	4	2	4	2	4	2	3	1	4	2	2	1	3	5	2	4	4	3	2	3	3	2	2	1	4	2	1	3	1	4	3	2	2	0	2	2	2	1	2	2	1	2	3
126	3	3	2	2	4	2	4	2	4	2	1	2	3	3	2	1	1	2	2	4	5	2	2	2	2	1	2	3	2	2	3	2	2	1	1	1	3	2	2	1	1	1	2	2	2	1	1	1	1
127	4	4	3	4	4	5	3	3	1	2	2	3	4	2	5	2	2	3	3	4	3	3	2	3	2	4	4	2	3	2	5	4	4	2	2	3	4	2	2	1	2	3	2	1	3	2	1	1	1
128	3	4	1	4	2	4	4	2	4	1	4	2	2	1	4	1	1	2	3	2	3	2	2	4	1	4	4	3	3	1	4	4	2	2	1	4	4	3	2	1	3	2	3	1	2	2	0	0	2
129	3	5	3	4	3	3	5	3	4	3	2	1	3	3	3	1	3	3	3	4	4	1	3	2	3	3	5	3	4	3	4	4	3	3	3	4	5	3	3	1	2	1	3	1	2	2	1	1	3
130	2	4	3	3	3	3	4	2	2	3	3	2	3	2	4	2	3	3	3	3	2	2	2	2	3	5	3	3	2	3	4	3	1	2	2	3	3	3	3	1	2	2	3	2	3	2	1	1	3
131	3	4	3	4	3	5	4	2	3	1	3	2	2	1	5	2	1	3	2	4	4	1	2	2	4	5	4	2	2	1	5	4	1	2	1	5	4	2	2	2	3	2	1	2	2	2	1	1	3
132	5	3	2	3	5	5	4	4	3	4	5	4	5	4	5	4	4	4	3	4	2	4	4	2	4	5	3	2	2	3	5	4	3	3	3	4	3	4	3	2	1	2	3	1	2	1	2	3	1
133	1	4	3	3	4	4	4	3	1	2	4	2	4	3	4	2	4	3	2	4	3	2	2	4	2	5	4	2	2	3	4	2	3	1	4	3	4	2	4	1	3	3	3	1	3	2	1	1	1
134	2	4	3	2	3	4	4	3	3	3	2	2	3	3	2	2	3	3	4	2	4	2	3	3	4	3	4	3	4	3	3	3	2	3	2	4	4	3	4	1	3	1	3	1	2	2	0	1	2
135	5	3	5	3	3	5	4	2	3	4	5	2	3	2	5	2	2	2	3	5	3	3	3	4	3	5	4	2	3	1	5	3	3	2	1	5	3	2	4	2	3	2	2	2	2	1	1	2	3
136	3	4	3	4	3	5	4	3	3	2	4	2	2	2	4	2	2	3	3	4	4	2	3	4	3	5	4	2	4	2	5	4	4	3	2	4	4	3	4	2	3	2	3	1	2	1	0	1	1
137	1	3	2	3	4	3	3	3	2	3	3	3	4	2	4	3	1	3	2	3	3	4	3	3	2	2	3	2	3	3	3	4	2	4	4	4	4	4	3	2	3	3	3	0	3	2	1	2	2
138	4	5	4	2	3	4	3	3	3	4	5	2	3	4	4	3	4	3	3	3	3	2	2	3	4	3	4	2	3	4	2	4	3	3	4	4	4	3	3	2	1	3	2	2	2	1	1	2	2
139	3	3	3	2	3	4	3	2	3	2	3	4	2	2	4	3	3	3	3	4	3	3	3	3	3	3	3	3	3	2	3	2	3	2	3	4	3	2	2	1	2	3	3	1	2	2	1	1	2
140	3	3	4	2	4	3	3	4	3	4	4	3	4	4	4	3	4	4	3	3	3	3	2	3	4	3	3	4	3	4	2	2	3	4	4	3	3	4	4	1	2	2	2	2	2	1	1	2	3
141	3	4	2	4	3	5	5	3	2	2	2	1	3	2	5	1	2	3	4	5	4	2	2	4	2	5	5	2	4	1	5	5	4	2	2	4	5	2	1	1	3	1	3	1	3	3	1	0	3
142	3	4	2	3	3	5	4	3	3	3	4	2	3	3	4	3	3	2	3	4	3	2	2	3	3	5	4	2	3	2	4	4	3	2	3	4	4	2	3	1	2	0	3	1	2	2	1	1	3
143	4	3	3	2	2	2	2	2	4	2	5	1	2	2	5	1	2	1	5	5	4	1	1	4	2	5	4	1	4	1	5	4	4	1	2	2	4	1	5	1	3	2	2	1	3	2	0	1	3
144	4	3	4	3	4	3	4	3	3	4	4	3	3	2	4	3	3	3	3	5	2	3	2	2	4	5	3	3	3	3	5	3	2	3	3	4	4	3	4	1	3	3	3	2	3	1	1	1	1
145	4	4	3	3	2	4	4	2	3	3	3	3	2	2	4	4	4	3	3	4	4	2	3	4	3	4	3	2	2	3	4	4	3	3	3	4	4	3	3	1	3	1	2	0	2	2	0	1	2
146	4	4	3	3	2	4	4	2	3	3	3	3	2	2	4	4	4	3	3	4	4	2	3	4	3	4	3	2	2	3	4	4	3	3	3	4	4	3	3	1	3	1	2	0	2	2	0	1	2
147	3	2	1	4	3	4	4	1	4	1	1	3	2	1	4	3	3	1	1	4	4	3	3	4	2	4	2	1	1	1	4	2	1	1	1	3	2	1	2	0	3	0	3	0	3	2	1	0	1
148	3	4	3	3	4	3	3	3	3	4	4	2	3	4	3	3	4	3	4	5	3	1	2	3	3	4	3	3	3	3	4	3	4	3	3	4	3	4	4	1	2	0	3	0	3	2	2	1	1
149	3	4	1	3	1	4	5	1	4	1	1	1	1	1	5	1	1	1	2	5	4	1	1	5	1	5	5	1	2	1	5	5	2	1	1	5	5	1	1	0	3	1	3	0	3	1	0	1	2
150	4	3	2	3	2	4	3	1	4	1	3	2	2	1	4	3	3	1	4	5	4	4	4	4	2	5	2	2	4	2	4	2	2	1	1	2	1	2	3	2	3	1	3	1	3	2	1	1	3
151	2	4	4	3	2	5	4	2	4	3	4	2	2	2	4	3	3	2	4	4	4	3	2	4	2	4	4	2	3	2	4	4	4	2	2	4	4	2	4	2	3	3	2	1	2	2	2	1	2
152	5	5	2	3	2	5	5	2	4	3	3	2	2	1	5	2	3	1	3	5	3	2	1	5	3	5	4	2	4	2	5	5	4	2	3	4	4	2	3	1	2	2	2	1	2	2	1	0	3
153	3	5	3	4	4	1	5	3	4	3	2	2	4	1	3	1	3	2	4	4	4	2	2	4	2	5	4	2	3	1	5	5	2	1	1	2	5	2	2	1	3	3	3	1	3	2	0	1	3
154	2	3	4	3	3	2	2	1	3	3	2	2	2	1	4	2	2	2	2	4	3	4	3	3	3	4	3	3	2	2	4	2	2	2	2	3	4	4	4	0	2	1	2	0	2	1	1	1	1
81	2	3	2	2	4	1	4	2	3	4	3	2	2	2	1	2	2	2	3	2	4	3	2	3	2	3	2	2	3	2	2	2	4	1	2	3	2	3	3	1	2	1	1	0	0	2	1	2	1
155	4	3	5	3	2	2	4	3	3	4	4	2	2	4	2	2	4	2	3	4	3	3	2	2	4	3	3	2	2	4	5	3	1	2	3	4	3	2	4	3	3	2	2	2	1	2	1	1	0
156	2	2	4	2	3	1	3	3	1	3	4	3	3	4	1	3	3	2	1	1	2	3	2	2	3	3	1	3	1	4	1	2	1	2	1	1	2	3	4	3	2	3	2	3	1	2	0	0	0
157	2	1	4	4	5	3	3	3	3	4	1	4	4	3	5	4	3	2	4	3	1	3	3	4	3	2	3	1	4	1	5	1	3	2	2	3	1	2	2	1	3	0	3	0	3	2	0	1	1
158	2	3	4	3	3	4	4	3	2	4	5	3	3	4	4	3	4	3	2	4	3	3	3	2	3	4	3	3	3	3	4	4	2	3	3	3	3	3	4	2	2	2	1	2	1	1	2	1	0
159	3	2	3	3	3	1	3	1	1	2	3	3	3	3	4	3	3	4	3	4	4	5	3	3	4	2	2	1	3	3	4	2	2	1	3	4	2	2	4	1	1	3	0	3	1	1	3	0	2
160	3	4	4	2	4	2	5	4	3	3	2	2	5	4	3	2	3	4	3	3	3	2	3	3	3	2	4	4	4	4	5	5	4	4	4	4	4	4	4	0	0	0	0	0	3	0	0	3	3
161	4	3	5	5	4	4	4	5	5	5	5	4	4	5	5	4	4	5	5	5	5	4	2	3	4	5	3	3	3	5	5	5	3	2	4	5	3	2	4	2	2	2	2	3	2	1	1	2	3
162	3	2	2	4	3	5	3	2	4	3	1	4	3	4	3	3	3	3	3	2	4	4	5	5	4	3	3	3	3	3	2	4	3	3	2	1	2	3	2	1	3	2	3	2	0	2	1	2	0
163	4	3	4	2	3	2	4	4	2	4	5	2	3	3	3	2	3	3	2	4	3	2	3	2	3	4	3	2	2	3	4	4	2	3	3	4	4	3	3	2	3	2	2	2	2	1	2	3	1
164	2	4	2	2	2	2	4	1	4	3	4	2	1	3	3	2	2	2	3	4	4	3	2	3	2	4	4	2	1	2	4	4	2	1	2	4	4	2	4	2	3	3	3	2	2	2	0	1	3
165	2	3	4	2	5	2	3	5	1	3	2	4	5	3	4	4	3	5	2	2	4	4	2	3	2	4	3	4	3	3	3	3	2	2	3	4	4	3	2	2	1	1	2	2	2	2	1	2	2
166	3	2	4	1	1	2	4	2	1	5	1	2	2	4	5	1	3	1	3	5	1	5	3	3	5	5	4	2	3	4	5	1	4	2	3	5	3	2	5	3	2	0	2	2	2	1	2	1	1
167	1	3	3	3	4	1	4	3	3	3	2	2	4	2	2	2	2	3	3	2	2	2	2	3	3	3	3	3	3	3	1	3	3	3	1	3	3	3	3	1	2	1	3	1	2	1	1	0	3
168	2	4	4	3	4	1	2	1	1	4	1	4	5	2	5	3	3	3	3	4	3	2	5	1	4	5	2	1	5	3	5	3	4	4	3	3	2	3	4	1	3	2	3	2	1	2	1	2	0
169	2	4	4	3	2	3	4	1	3	4	1	1	2	4	2	2	2	2	4	3	1	2	3	3	3	4	2	3	3	3	2	4	3	2	4	4	5	4	3	1	3	1	3	0	0	3	1	2	0
170	3	4	5	2	4	2	3	4	2	5	4	3	4	4	3	3	4	4	2	3	2	2	4	2	5	3	3	3	2	5	3	4	1	2	5	5	3	2	5	3	1	3	1	3	2	1	2	3	1
171	2	4	2	4	4	3	4	3	4	3	3	2	4	2	4	2	2	3	4	4	4	2	1	4	1	4	4	3	4	1	4	4	3	3	1	4	4	4	3	1	3	1	3	1	3	1	1	1	2
172	4	3	3	4	4	3	4	2	2	3	2	1	3	1	2	1	3	2	2	2	2	2	2	3	3	2	2	4	2	1	1	4	1	4	2	3	3	4	4	2	2	2	1	1	1	1	1	1	2
173	3	5	4	3	4	4	4	2	4	4	3	2	4	3	3	2	3	2	3	4	3	2	2	4	3	3	3	3	2	3	4	4	3	3	2	4	4	3	3	2	2	3	2	2	2	1	1	2	1
174	4	5	3	2	2	2	5	2	3	4	3	3	2	1	4	3	3	1	3	4	3	1	1	3	1	3	5	1	3	2	3	4	2	1	2	5	4	1	1	1	3	2	3	1	0	1	0	0	0
175	4	4	2	1	3	2	5	2	2	2	3	1	3	2	3	1	2	2	4	2	2	1	2	4	2	4	4	1	3	2	3	3	3	2	1	3	4	1	2	1	2	0	2	0	2	1	0	0	2
176	4	2	3	2	2	1	3	2	2	2	1	2	2	2	3	3	2	2	2	4	2	4	1	4	2	2	2	1	2	2	5	1	2	1	1	4	2	2	1	2	3	3	2	2	2	1	1	1	1
177	2	3	4	3	4	4	3	3	2	3	3	2	4	4	3	3	3	4	3	4	3	3	4	2	2	4	3	4	3	3	4	2	2	4	3	3	2	4	3	2	3	3	3	2	2	2	1	2	3
178	3	4	3	4	5	2	5	2	3	4	3	3	4	2	3	2	3	3	3	3	3	2	2	2	3	4	4	3	3	2	3	3	2	2	3	3	3	2	3	1	1	1	1	0	3	1	0	1	2
179	1	5	5	4	4	1	4	3	3	4	3	2	4	3	4	2	2	1	3	3	3	1	3	3	3	5	3	3	1	3	5	4	3	3	1	4	4	3	5	2	2	2	2	2	1	1	0	0	0
180	4	2	1	2	4	1	3	4	2	5	3	4	5	5	3	3	3	4	1	1	2	3	3	2	5	3	2	4	2	5	1	1	2	2	3	3	2	4	4	2	2	3	2	3	2	1	1	0	0
181	1	5	5	4	4	1	4	3	3	4	3	2	4	3	4	2	2	1	3	3	3	1	3	3	3	5	3	3	1	3	5	4	3	3	1	4	4	3	5	2	2	2	2	2	1	1	0	0	0
182	2	1	5	5	3	1	1	1	1	2	1	5	5	2	1	5	5	5	4	1	1	1	1	3	3	3	1	3	3	4	5	1	3	1	3	3	1	1	1	1	3	2	3	0	0	1	0	0	2
183	3	2	4	5	5	3	4	4	1	4	1	1	5	3	3	4	2	3	4	3	4	3	4	1	1	5	1	2	5	1	1	3	1	1	4	1	2	2	4	2	1	3	2	2	2	1	1	3	1
184	3	4	2	3	2	3	4	1	2	2	2	2	3	1	5	2	3	1	2	4	2	3	1	3	1	5	3	1	2	1	4	2	2	1	1	4	3	1	1	1	3	1	3	0	0	2	0	2	0
185	1	4	2	3	2	1	4	1	3	2	2	2	2	2	3	3	3	1	2	2	2	3	1	2	2	4	3	1	2	1	4	2	1	1	2	3	2	1	3	1	3	3	3	2	1	1	0	2	1
186	2	1	4	2	3	4	2	3	2	4	1	4	3	4	2	4	3	3	3	2	2	4	1	1	2	1	2	3	3	3	1	2	2	4	4	1	2	2	4	1	2	2	1	1	1	2	2	2	1
187	4	5	4	1	3	4	4	3	1	3	3	1	3	2	4	1	3	3	2	4	2	2	2	2	3	5	5	3	2	3	4	4	2	2	3	4	4	2	2	1	3	1	2	1	0	2	1	2	0
188	3	3	4	3	4	3	3	3	2	5	4	3	4	3	4	3	4	4	3	4	4	3	3	3	3	4	5	3	3	3	4	4	3	3	3	4	3	3	4	2	2	2	2	1	2	1	2	1	3
189	2	4	2	3	4	1	3	3	3	2	4	2	3	1	4	3	2	3	3	3	3	3	2	3	1	2	2	2	2	1	4	2	1	4	1	3	3	4	3	1	3	2	3	1	0	2	1	2	0
190	3	3	5	4	3	2	4	2	2	4	4	3	3	3	3	3	4	3	3	3	2	3	3	3	3	3	3	3	3	4	3	3	2	3	3	3	3	3	3	2	3	2	3	1	3	2	0	0	3
191	3	4	3	3	3	4	4	2	2	4	3	3	2	2	4	2	3	2	3	4	3	3	3	3	3	3	3	3	3	2	5	4	4	3	3	3	3	3	3	3	3	2	3	1	1	1	1	1	2
192	3	4	2	3	3	4	4	2	4	3	3	3	2	2	2	3	3	1	2	4	4	2	3	4	2	4	4	2	5	3	4	5	2	2	3	4	4	2	1	2	3	3	2	1	0	2	1	2	0
193	3	3	3	2	4	4	3	3	2	2	3	3	4	4	4	3	3	4	2	3	2	2	4	2	3	4	3	4	2	3	3	3	2	3	4	4	2	4	4	3	2	3	2	1	0	2	2	1	1
194	3	2	2	4	4	4	4	4	2	5	5	5	5	3	4	5	4	4	4	4	3	2	4	4	4	5	2	3	4	4	4	3	4	4	4	4	2	2	3	2	1	2	3	1	1	2	2	1	3
195	3	3	3	3	4	1	3	5	1	3	2	2	5	3	3	3	3	3	2	2	2	2	4	1	3	4	2	5	2	3	3	2	2	3	3	3	3	4	3	1	3	3	3	2	2	1	1	1	3
196	3	4	3	3	3	3	3	3	3	4	3	2	3	3	3	3	4	3	2	3	4	2	2	2	3	4	4	3	4	3	3	4	2	3	4	4	4	3	5	2	3	3	3	2	3	2	1	1	2
197	1	4	2	3	3	4	4	2	4	4	3	2	4	1	3	1	3	2	3	2	2	1	2	2	3	3	3	3	2	2	3	3	2	4	2	3	3	4	5	2	2	2	2	2	1	1	3	1	2
198	3	3	3	4	4	3	2	4	4	4	4	4	4	4	4	4	2	2	4	4	4	2	3	4	3	3	4	4	4	3	5	4	2	4	3	4	3	4	4	1	1	3	3	1	0	2	1	1	0
199	4	4	3	3	2	4	4	2	3	3	4	2	2	3	4	2	3	2	3	4	3	2	2	3	3	4	4	2	3	3	4	3	2	2	3	4	4	2	3	1	2	2	3	1	2	2	1	2	2
200	2	3	4	4	4	3	4	3	2	4	1	3	3	3	3	3	4	2	2	4	4	3	4	3	4	3	3	3	3	3	3	2	3	4	3	4	3	3	4	2	3	2	1	2	2	2	1	2	2
201	3	4	4	2	4	4	3	3	2	4	3	2	3	2	4	3	3	3	2	4	2	3	3	3	3	5	4	3	2	3	4	3	2	3	3	4	3	3	4	2	3	2	3	2	1	2	1	1	3
202	4	4	3	5	5	5	5	4	1	5	5	2	5	4	4	2	4	4	2	4	3	2	3	4	5	1	3	4	4	5	5	2	2	4	4	2	4	3	5	3	0	3	0	3	3	0	3	0	3
203	4	3	3	2	4	4	3	4	2	3	4	2	4	1	4	3	2	3	3	4	4	2	2	4	1	4	4	3	3	1	4	2	3	3	1	4	4	3	4	1	3	0	3	1	3	2	0	0	3
204	1	3	3	4	3	2	4	2	3	2	3	3	3	3	2	3	3	3	2	2	2	3	2	2	2	5	3	2	2	3	2	2	2	2	2	2	2	2	4	1	2	2	2	1	1	1	1	1	2
205	3	5	4	5	4	3	5	1	2	3	3	1	2	4	4	1	4	2	4	4	2	1	1	4	2	5	5	1	2	3	5	4	1	1	3	4	5	1	2	2	3	3	3	1	3	2	0	2	3
206	3	1	4	2	4	2	1	3	2	4	4	4	3	3	3	4	4	3	2	3	1	4	2	2	3	5	2	3	2	3	4	1	3	3	3	4	2	3	3	2	1	2	2	1	1	1	1	1	3
207	3	5	3	3	5	4	5	4	4	5	2	2	5	2	5	2	3	2	3	5	4	2	4	3	4	5	4	4	4	2	4	4	2	2	3	4	4	4	4	2	2	3	3	2	0	2	0	0	0
208	3	4	2	3	3	1	4	3	3	4	3	1	3	3	4	2	3	2	3	4	3	2	2	4	3	4	4	3	3	3	4	4	3	3	3	4	4	3	3	1	3	1	3	0	3	2	1	1	2
209	4	2	5	2	4	5	2	4	1	5	5	5	4	5	5	4	5	3	1	5	4	5	5	2	5	5	2	3	2	5	4	3	1	3	5	5	2	4	5	3	2	3	3	3	2	0	2	3	0
210	2	4	4	3	3	3	4	3	3	4	3	2	3	3	2	2	3	2	3	4	4	2	4	3	3	3	3	4	3	3	3	4	3	4	3	4	3	3	4	2	2	2	2	3	0	1	1	2	2
211	5	1	3	1	4	1	4	1	3	4	5	2	4	2	5	2	3	1	3	5	1	1	2	5	3	5	1	3	1	2	5	2	1	3	3	4	3	3	1	0	3	2	3	1	1	0	0	2	0
212	2	2	5	3	3	3	5	3	1	5	1	2	4	5	4	2	4	4	2	3	3	3	3	2	5	4	2	3	2	5	4	3	2	3	5	2	2	3	5	3	2	3	3	3	2	1	1	0	2
213	3	4	3	2	2	3	4	2	4	3	2	2	3	1	4	2	3	2	4	5	4	2	3	4	3	5	4	2	3	2	4	4	3	2	3	4	4	2	3	0	3	1	3	0	0	3	1	3	0
214	3	3	2	2	4	2	3	3	3	4	3	2	4	3	3	4	4	2	2	3	3	3	4	2	2	3	2	4	2	3	2	2	2	4	3	2	1	4	3	2	2	3	3	2	1	1	2	1	0
215	2	3	3	3	4	4	2	3	1	3	4	3	4	3	5	3	4	3	2	4	2	2	4	2	2	5	3	3	3	3	4	2	2	3	2	2	2	4	4	2	1	1	3	1	0	1	2	2	2
216	4	4	5	3	4	2	4	4	2	4	4	3	5	5	2	4	4	4	4	3	4	3	4	2	4	5	2	4	3	3	2	3	3	4	3	4	2	4	5	2	2	3	2	2	1	1	1	1	0
217	2	3	4	3	4	1	4	4	4	2	1	2	5	2	3	2	3	3	2	4	2	2	4	2	2	5	3	3	3	2	2	4	4	2	3	2	4	4	3	3	2	3	2	2	1	1	2	1	2
218	2	3	4	3	4	1	4	4	4	2	1	2	5	2	3	2	3	3	2	4	2	2	4	2	2	5	3	3	3	2	2	4	4	2	3	2	4	4	3	3	2	3	2	2	1	1	2	1	2
219	4	5	3	5	3	3	5	2	3	3	4	1	3	2	3	1	3	3	3	5	3	1	3	4	3	5	4	2	3	2	4	5	2	3	3	4	5	3	4	0	2	2	2	2	1	2	2	2	0
220	4	3	1	3	3	4	4	2	4	2	4	2	2	2	4	2	2	2	2	5	4	2	2	3	2	5	4	2	3	2	4	3	3	2	2	3	4	2	3	2	3	2	2	1	1	2	1	0	0
221	2	4	3	4	4	5	4	2	3	2	2	2	4	1	4	2	2	3	3	4	3	3	3	4	2	4	3	4	3	2	4	4	4	3	2	3	4	3	2	1	2	0	3	1	0	2	1	2	0
222	3	5	3	3	3	4	5	3	3	3	1	1	3	3	3	1	3	3	3	3	3	1	1	3	3	3	5	3	3	3	3	5	3	2	3	3	5	2	5	1	3	3	1	2	3	2	1	1	1
223	4	3	4	2	3	1	3	2	5	3	4	4	3	3	4	1	3	2	3	4	2	3	3	3	3	4	3	3	3	2	4	3	4	3	3	3	2	2	3	2	3	3	3	2	0	2	1	2	0
224	3	2	3	3	4	3	3	3	2	3	2	3	4	2	5	4	2	2	3	4	2	3	2	2	2	5	2	4	2	2	3	2	2	3	3	3	2	3	3	1	2	3	3	2	2	1	3	0	0
225	1	3	4	2	3	1	4	1	2	4	4	3	3	3	3	2	3	2	3	3	1	3	3	3	3	4	3	3	3	2	1	4	3	3	3	4	3	2	4	3	2	3	2	0	1	1	1	1	2
226	3	4	2	3	5	3	3	4	4	2	2	2	4	2	3	3	4	4	2	4	2	3	2	2	5	4	3	4	4	2	4	3	2	4	3	3	3	4	3	3	0	3	1	3	2	1	3	2	0
227	2	3	2	4	2	4	4	2	3	3	4	2	1	2	4	2	4	1	4	5	2	1	2	2	3	4	4	2	3	2	3	1	2	1	1	4	4	1	4	1	2	1	2	1	1	1	0	1	0
228	5	4	3	5	1	5	5	2	4	1	4	3	2	1	2	2	1	1	2	3	4	1	1	4	1	5	5	2	4	1	5	4	3	1	1	2	3	2	4	1	3	1	3	0	0	2	1	2	0
229	3	5	3	3	4	2	5	1	3	5	4	1	3	4	2	1	3	2	4	4	1	3	2	1	5	3	3	3	3	5	2	3	1	2	5	4	4	2	5	3	2	3	2	3	2	1	3	0	0
230	4	3	5	2	4	4	4	4	3	2	4	3	4	3	4	3	3	4	2	5	2	4	4	2	3	5	3	4	2	4	5	2	1	4	3	5	4	4	5	3	2	3	2	3	0	1	2	0	0
231	1	4	4	3	1	1	5	1	1	3	5	1	1	1	4	1	3	1	3	3	2	1	2	4	3	4	4	1	1	1	4	4	1	3	2	3	2	2	3	1	3	1	1	1	1	1	0	2	0
232	3	2	2	3	3	3	4	2	3	3	2	3	2	2	3	2	3	2	3	4	3	2	3	3	3	5	3	2	3	2	4	4	3	2	3	4	3	2	4	2	2	2	1	2	0	2	1	2	0
233	3	4	4	2	3	5	4	2	2	3	5	2	3	2	4	2	3	3	3	4	3	2	3	2	2	5	4	3	3	2	4	4	3	2	2	5	4	2	3	3	2	3	1	3	2	1	2	0	2
234	2	4	4	3	3	2	4	3	2	4	2	2	3	2	4	2	3	2	2	3	2	3	3	2	3	3	3	3	3	2	4	3	2	2	3	3	4	3	2	2	3	2	3	1	2	1	1	3	1
235	4	3	4	3	3	2	4	3	2	4	2	3	3	2	4	3	3	3	3	4	4	3	3	4	3	4	3	3	3	3	4	2	3	3	3	4	3	3	4	1	3	3	2	1	1	2	1	2	2
236	3	5	2	4	3	5	5	2	4	3	3	1	2	2	4	1	3	2	3	3	3	1	1	4	3	4	4	2	3	3	4	5	4	2	3	3	4	2	3	1	3	3	3	1	0	3	0	2	0
237	3	2	3	2	4	3	2	3	2	4	3	2	4	3	3	2	3	3	4	4	3	3	4	2	3	3	2	2	2	3	4	3	3	3	3	4	4	4	4	3	3	1	3	1	1	1	1	2	2
238	3	1	1	2	1	3	2	1	2	4	4	4	1	4	4	4	4	1	4	4	4	4	2	3	4	4	2	3	4	3	4	1	4	3	3	3	3	3	3	1	2	3	1	1	1	1	1	2	2
239	1	4	4	1	3	4	3	4	1	4	4	4	4	3	3	4	4	3	3	4	3	4	3	2	4	3	2	3	3	3	4	3	2	3	4	5	4	3	5	2	3	3	3	1	0	2	1	2	0
240	2	1	4	4	2	1	4	1	3	4	2	3	2	3	2	4	2	1	2	4	4	4	4	3	2	5	2	2	2	2	3	2	5	2	3	4	2	2	3	1	1	2	3	0	0	2	1	2	2
241	3	4	4	1	2	3	4	1	1	4	1	1	2	1	5	1	3	1	2	3	1	2	3	1	2	2	5	1	1	1	3	4	5	3	1	2	4	2	1	1	3	3	3	1	0	2	1	1	0
242	4	1	5	5	4	5	2	3	2	2	3	5	3	2	3	5	3	2	2	5	2	4	3	1	1	2	1	2	2	2	3	3	3	4	4	5	1	3	1	3	2	3	3	2	2	1	3	1	3
243	4	4	3	2	3	4	4	3	2	4	3	2	3	3	4	2	3	3	2	4	2	2	3	2	3	4	3	3	3	3	4	3	2	3	3	4	4	3	4	1	2	3	2	2	2	1	2	2	1
244	3	4	2	4	4	3	2	3	2	4	4	3	3	1	5	3	2	3	2	4	4	3	3	2	2	4	3	3	2	1	5	2	2	3	2	4	3	3	2	2	2	2	3	1	3	2	2	2	2
245	4	5	3	1	3	4	5	2	3	2	3	1	2	1	3	1	1	2	4	4	1	1	1	5	1	4	5	2	3	1	4	5	2	1	1	5	5	1	1	1	3	1	3	1	0	2	0	2	0
246	4	4	4	3	4	1	4	4	3	3	1	1	4	4	1	2	4	3	3	3	3	2	2	3	4	2	4	3	3	4	2	4	2	3	4	4	4	3	5	3	2	3	2	3	1	1	0	3	1
247	3	4	3	3	4	2	5	3	3	4	4	2	3	2	2	2	3	5	2	2	3	2	4	2	3	3	5	4	3	3	4	4	2	4	3	4	5	4	4	3	2	3	2	2	2	1	2	0	2
248	2	4	3	3	4	3	4	2	4	3	3	2	3	3	4	2	4	3	2	4	4	2	4	2	3	4	4	3	3	3	5	4	3	4	4	4	4	3	4	1	2	1	2	1	0	2	1	2	2
249	4	3	3	3	4	3	3	2	3	4	2	1	3	2	3	2	3	3	4	3	3	1	2	3	3	4	4	2	1	2	4	4	4	2	2	4	3	3	3	1	2	3	3	1	1	1	2	1	2
250	3	4	4	3	5	4	4	5	3	4	5	4	5	5	5	3	5	4	3	5	3	3	3	2	5	5	4	3	3	3	5	5	2	3	3	4	4	3	3	3	2	3	2	3	1	1	2	0	2
251	2	4	4	4	4	3	4	4	3	5	5	3	5	4	3	3	4	3	3	4	1	3	4	2	4	4	4	3	4	4	3	4	2	2	4	5	3	3	4	3	1	3	3	3	1	2	2	1	0
252	4	4	2	4	2	3	5	1	2	1	1	1	2	1	3	1	1	1	1	3	5	1	1	1	1	5	4	1	5	1	5	4	1	1	1	2	5	1	1	1	3	0	3	0	3	2	0	0	3
253	1	4	3	2	1	4	4	1	3	3	3	1	2	2	3	2	3	1	3	3	1	3	2	3	2	2	4	2	2	2	3	2	1	1	2	1	2	1	2	1	3	0	2	0	0	2	1	2	0
254	3	3	3	3	2	4	3	2	3	4	3	3	3	3	3	3	3	3	3	3	3	2	3	3	5	4	3	3	3	3	4	3	3	4	3	3	3	3	3	2	1	1	2	2	1	2	1	2	2
255	4	5	2	4	3	4	5	2	4	2	3	2	2	2	5	2	2	2	4	3	2	2	1	4	3	5	4	3	4	1	5	3	4	3	1	3	4	2	1	1	3	1	3	0	0	2	1	2	0
256	4	5	2	4	2	2	5	2	4	3	3	1	2	2	5	1	2	2	4	4	4	2	4	3	1	2	5	2	4	2	5	5	4	4	1	4	5	4	1	2	3	2	3	1	3	3	0	1	2
257	3	3	2	5	3	1	2	2	3	3	3	3	3	2	5	4	3	1	2	2	2	4	4	5	4	4	3	2	2	2	3	3	3	2	1	1	4	5	1	3	2	2	2	3	2	2	2	2	1
[truncated: 24 more columns]
